# Supplementary material for: Highly Hydrophilic and Lipophilic Derivatives of Bile Salts
Source: Int J Mol Sci. 2021 Jun 22;22(13):6684. doi: 10.3390/ijms22136684 (PMC8268814; doi:10.3390/ijms22136684)
Supplement: Supplementary file 1 [file ijms-22-06684-s001.zip]

Archive with 1 entries (1 files):
- ijms-1238291-supplementary.pdf
